# Supplementary material for: Bioremediation of Synthetic Wastewater with Contaminants of Emerging Concern by Nannochloropsis sp. and Lipid Production: A Circular Approach
Source: Bioengineering (Basel). 2025 Feb 28;12(3):246. doi: 10.3390/bioengineering12030246 (PMC11939778; doi:10.3390/bioengineering12030246)
Supplement: Supplementary file 1 [file bioengineering-12-00246-s001.zip]

Archive with 1 entries (1 files):
- bioengineering-3463728-supplementary.pdf
